# Supplementary material for: Optimising informed consent for participants in a randomised controlled trial in rural Uganda: a comparative prospective cohort mixed-methods study
Source: Trials. 2018 Dec 22;19:699. doi: 10.1186/s13063-018-3030-8 (PMC6304001; doi:10.1186/s13063-018-3030-8)
Supplement: Supplementary file 1 — The approved participant information sheet (zipped PIS english and Lumasaba). (ZIP 48 kb) [file 13063_2018_3030_MOESM1_ESM.zip]

Archive with 2 entries (2 files):
- PIS Forward Lumasaba.docx
- PIS_English.docx
