# Supplementary material for: Optimising informed consent for participants in a randomised controlled trial in rural Uganda: a comparative prospective cohort mixed-methods study
Source: Trials. 2018 Dec 22;19:699. doi: 10.1186/s13063-018-3030-8 (PMC6304001; doi:10.1186/s13063-018-3030-8)
Supplement: Supplementary file 2 — The approved slides (English version and Lumasaba version). (ZIP 12399 kb) [file 13063_2018_3030_MOESM2_ESM.zip]

Archive with 2 entries (2 files):
- BabyGel English PIS Slide v8R2.pptx
- BabyGel Lumasaba PIS Slide v8R2.pptx
