# Supplementary material for: Optimising informed consent for participants in a randomised controlled trial in rural Uganda: a comparative prospective cohort mixed-methods study
Source: Trials. 2018 Dec 22;19:699. doi: 10.1186/s13063-018-3030-8 (PMC6304001; doi:10.1186/s13063-018-3030-8)
Supplement: Supplementary file 3 — The approved videos (English version and Lumasaba version). (ZIP 77985 kb) [file 13063_2018_3030_MOESM3_ESM.zip]

Archive with 2 entries (2 files):
- BabyGel Consent Video-EnglishR2.mp4
- BabyGel%20Consent%20Video-LumasabaR2.mp4
